# Supplementary material for: Incremental Validity of Trait Impulsivity, Dysfunctional Emotional Regulation, and Affect Lability in the Predictions of Attention Deficit Hyperactivity Disorder and Oppositional Defiant Disorder Symptoms in Adults
Source: Behav Sci (Basel). 2024 Jul 14;14(7):598. doi: 10.3390/bs14070598 (PMC11273999; doi:10.3390/bs14070598)
Supplement: Supplementary file 1 [file behavsci-14-00598-s001.zip]

Archive with 1 entries (1 files):
- behavsci-3013045-supplementary.pdf
